# Supplementary material for: Cell Therapy with Human Reprogrammed CD8+ T-Cells Has Antimetastatic Effects on Lewis Lung Carcinoma in C57BL/6 Mice
Source: Int J Mol Sci. 2022 Dec 12;23(24):15780. doi: 10.3390/ijms232415780 (PMC9779156; doi:10.3390/ijms232415780)
Supplement: Supplementary file 1 [file ijms-23-15780-s001.zip]

Archive with 1 entries (1 files):
- ijms-2042041-supplementary.pdf
